# Supplementary material for: Shu complex SWS1-SWSAP1 promotes early steps in mouse meiotic recombination
Source: Nat Commun. 2018 Oct 10;9:3961. doi: 10.1038/s41467-018-06384-x (PMC6180034; doi:10.1038/s41467-018-06384-x)
Supplement: Supplementary file 4 — Supplementary Data 1 [file 41467_2018_6384_MOESM4_ESM.xlsx]

## Sheet: Fig 1c & Sup.Fig 1b
	Testis weights = the sum from both testes.
	Littermate controls from indicated breedings	Control								Sws1 Δ1(A)
Adult		Mouse #	Genotype	DOB	DOD	Testis weights/ Body weight (%)	Body weight (g)	Testis weights (g)		Mouse #	DOB	DOD	Testis weights/ Body weight (%)	Body weight (g)	Testis weights (g)
	Sws1 Δ1(A)	523	(+/+)	2014-03-31	2014-05-31	0.6555	26.59	0.1734		498	2014-03-31	2014-05-31	0.1855	25.65	0.0476
		553	(+/+)	2014-04-14	2014-06-23	0.5821	31.11	0.1811		559	2014-04-14	2014-06-23	0.1752	28.08	0.0492
		667	(+/+)	2014-05-12	2014-08-18	0.5566	35.5	0.1976		560	2014-04-14	2014-06-23	0.1736	29.2	0.0507
		668	(+/+)	2014-05-12	2014-08-18	0.5947	34	0.2022		666	2014-05-12	2014-08-18	0.1511	29.38	0.0444
		1322	(+/-)	2014-09-19	2014-11-19	0.5853	25.59	0.1498		1320	2014-09-19	2014-11-19	0.1782	29.51	0.0526
		1319	(+/+)	2014-09-19	2014-11-19	0.5971	24.3	0.1451		1321	2014-09-19	2014-11-19	0.1109	27.93	0.031
		1385	(+/+)	2014-09-29	2014-12-05	0.6237	30.38	0.1895		1386	2014-09-29	2014-12-05	0.1543	31.35	0.0484
		1415	(+/+)	2014-10-09	2014-12-05	0.6868	26.12	0.1794		1416	2014-10-09	2014-12-05	0.1601	25.33	0.0406
		1516	(+/+)	2014-10-24	2015-01-20	0.799	22.6	0.1806		1517	2014-10-24	2015-01-20	0.1535	31.27	0.048		Sws1 Δ1(G)
																	Mouse #	DOB	DOD	Testis weights/ Body weight (%)	Body weight (g)	Testis weights (g)
	Sws1 Δ1(G)	2021	(+/-)	2015-02-25	2015-06-16	0.5612	39.52	0.2218									2018	2015-02-25	2015-06-16	0.2307	31.42	0.0725
		2022	(+/-)	2015-02-25	2015-06-16	0.6237	32.48	0.2026									2019	2015-02-25	2015-06-16	0.1654	33.9	0.0561
		2374	(+/-)	2015-04-14	2015-06-16	0.6927	28.09	0.1946									2020	2015-02-25	2015-06-16	0.1867	35.08	0.0655
		2375	(+/-)	2015-04-14	2015-06-16	0.6154	30.92	0.1903									2376	2015-04-14	2015-06-16	0.2359	26.79	0.0632
		2377	(+/-)	2015-04-14	2015-06-16	0.7146	27.02	0.1931
		2378	(+/+)	2015-04-14	2015-06-16	0.5529	33.6	0.1858																Sws1 Δ1(T)
																								Mouse #	DOB	DOD	Testis weights/ Body weight (%)	Body weight (g)	Testis weights (g)
	Sws1 Δ1(T)	719	(+/+)	2014-05-24	2014-08-04	0.6148	31.7	0.1949																720	2014-05-24	2014-08-04	0.184	28.7	0.0529
		4398	(+/-)	2016-01-25	2016-05-11	0.5665	32.37	0.1834																4401	2016-01-25	2016-05-11	0.189	31.41	0.0595
		4399	(+/-)	2016-01-25	2016-05-11	0.5807	34.99	0.2032																4570	2016-02-28	2016-05-11	0.208	23.13	0.0482
		4569	(+/-)	2016-02-28	2016-05-11	0.7507	22.67	0.1702
		4571	(+/-)	2016-02-28	2016-05-11	0.7792	25.87	0.2016																							Swsap1 Δ131
																															Mouse #	DOB	DOD	Testis weights/ Body weight (%)	Body weight (g)	Testis weights (g)
	Swsap1 Δ131	562	(+/+)	2014-04-20	2014-06-18	0.7313	27.73	0.2028																							571	2014-04-20	2014-06-18	0.1523	22.58	0.0344
		564	(+/-)	2014-04-20	2014-06-18	0.721	28.46	0.2052																							715	2014-05-23	2014-07-24	0.1925	27.37	0.0527
		713	(+/-)	2014-05-23	2014-07-24	0.8599	26.71	0.2297																							717	2014-05-23	2014-07-24	0.1917	27.49	0.0527
		714	(+/+)	2014-05-23	2014-07-24	0.7805	24.93	0.1946																							782	2014-05-31	2014-08-01	0.2241	26.46	0.0593
		783	(+/+)	2014-05-31	2014-08-01	0.7878	26.77	0.2109																							795	2014-05-31	2014-08-01	0.1926	26.58	0.0512
		1094	(+/-)	2014-07-30	2014-09-30	0.7733	25.81	0.1996																							1093	2014-07-30	2014-09-30	0.2845	27.87	0.0793
		1095	(+/+)	2014-07-30	2014-09-30	0.8328	25.72	0.2142																							1096	2014-07-30	2014-09-30	0.1916	24.47	0.0469
		1289	(+/-)	2014-09-12	2014-12-04	0.7833	26.82	0.2101																							1292	2014-09-12	2014-12-04	0.223	30.84	0.0688
		1291	(+/+)	2014-09-12	2014-12-04	0.7465	28.92	0.2159																							3904	2015-11-01	2016-02-24	0.2124	39.07	0.083
		1293	(+/+)	2014-09-12	2014-12-04	0.6905	29.79	0.2057																							4203	2015-12-12	2016-02-24	0.2665	27.16	0.0724		Swsap1 (+1)
																																						Mouse #	DOB	DOD	Testis weights/ Body weight (%)	Body weight (g)	Testis weights (g)
	Swsap1 (+1)	538	(+/+)	2014-04-06	2014-06-05	0.6849	28.63	0.1961																														537	2014-04-06	2014-06-05	0.1766	30.35	0.0536
		540	(+/+)	2014-04-06	2014-06-05	0.5727	32.32	0.1851																														539	2014-04-06	2014-06-05	0.1425	35.91	0.0512
		542	(+/-)	2014-04-06	2014-06-05	0.6167	30.87	0.1904																														541	2014-04-06	2014-06-05	0.1664	29.09	0.0484
		543	(+/+)	2014-04-06	2014-06-05	0.7314	30.27	0.2214
		545	(+/-)	2014-04-06	2014-06-05	0.5853	28.75	0.1683																																					Sws1 Δ1(A) / Swsap1 (+1)
																																													Mouse #	DOB	DOD	Testis weights/ Body weight (%)	Body weight (g)
	Sws1 Δ1(A) / Swsap1 (+1)	2318	(+/+)	2015-04-01	2015-06-15	0.806	33.49	0.2701		2257	2015-04-01	2015-06-15	0.1723	32.31	0.0557																							2317	2015-04-01	2015-06-15	0.1967	31.82	0.0626		2314	2015-04-01	2015-06-15	0.174	29.88
		2255	(+/-)	2015-04-01	2015-06-15	0.626	27.31	0.171		2258	2015-04-01	2015-06-15	0.1596	33.02	0.0527																							2256	2015-04-01	2015-06-15	0.1269	36.72	0.0466		2260	2015-03-24	2015-06-15	0.1964	26.78
		2654	(+/-)	2015-05-17	2015-07-15	0.7558	28.63	0.2164		2259	2015-04-01	2015-06-15	0.1652	29.96	0.0495																							2659	2015-05-17	2015-07-15	0.2129	27.09	0.0577		2657	2015-05-17	2015-07-15	0.348	25.84
		2932	(+/-)	2015-06-27	2015-09-01	0.6375	20.47	0.1305		2261	2015-04-01	2015-06-15	0.0986	30.01	0.02296																							2946	2015-06-27	2015-09-01	0.1633	27.42	0.0448		2933	2015-06-27	2015-09-01	0.1268	24.13
		2935	(+/-)	2015-06-27	2015-09-01	0.6499	24.31	0.158		2655	2015-05-17	2015-07-15	0.1634	32.54	0.0532																							2947	2015-06-27	2015-09-01	0.1447	25.56	0.037		3167	2015-07-25	2015-10-07	0.1374	33.83
		2942	(+/-)	2015-06-27	2015-09-01	0.6914	25.12	0.1737		2934	2015-06-27	2015-09-01	0.1507	23.41	0.0353
		2943	(+/-)	2015-06-27	2015-09-01	0.7029	25.92	0.1822		2944	2015-06-27	2015-09-01	0.1552	26.02	0.0404
		2948	(+/-)	2015-06-27	2015-09-01	0.6409	24.87	0.1594		2945	2015-06-27	2015-09-01	0.1616	26.17	0.0423
		2949	(+/+)	2015-06-27	2015-09-01	0.6187	24	0.1485		3165	2015-07-25	2015-10-07	0.1115	32.64	0.0364
		2950	(+/+)	2015-06-27	2015-09-01	0.7148	22.83	0.1632		3166	2015-07-25	2015-10-07	0.1895	30.18	0.0572
										3169	2015-07-25	2015-10-07	0.1475	25.96	0.0383
	Mean					0.6785	28.27	0.19					0.1558	28.99	0.0448					0.2046	31.8	0.0643					0.1936	27.7	0.0535					0.2131	27.9	0.06					0.1662	30.5	0.0502					0.1965	28.1
	SD					0.0839	3.945	0.02497					0.02414	2.823	0.008848					0.03424	3.67	0.006761					0.01266	4.222	0.005677					0.03892	4.45	0.01543					0.02878	4.092	0.007948					0.08918	3.828
	P-value												<0.0001	0.4603	<0.0001					<0.0001	0.0914	<0.0001					<0.0001	0.8253	<0.0001					<0.0001	0.8424	<0.0001					<0.0001	0.149	<0.0001					<0.0001	0.9238
	n=	45								20							4							3							10							8							5
Juvenile		Littermate controls from indicated breedings	Control							Sws1 Δ1(A)
			Genotype	DOB	DOD	Testis weights/ Body weight (%)	Body weight (g)	Testis weights (g)		Genotype	DOB	DOD	Testis weights/ Body weight (%)	Body weight (g)	Testis weights (g)
		Sws1 Δ1(A)	(+/+)	2016-06-09	2016-06-16	0.1017	3.44	0.0035		(-/-)	2016-06-09	2016-06-16	0.1008	2.38	0.0024
			(+/-)	2016-06-09	2016-06-16	0.1279	3.36	0.0043		(-/-)	2016-06-09	2016-06-16	0.1572	2.48	0.0039
			(+/-)	2016-06-09	2016-06-16	0.114	3.42	0.0039		(-/-)	2016-08-04	2016-08-11	0.126354	2.77	0.0035
			(+/-)	2016-06-09	2016-06-16	0.1476	2.71	0.004
			(+/-)	2016-06-09	2016-06-16	0.0931	2.47	0.0023
			(+/-)	2016-08-04	2016-08-11	0.166667	2.46	0.0041
			(+/-)	2016-08-04	2016-08-11	0.122324	3.27	0.004
			(+/-)	2016-08-04	2016-08-11	0.126246	3.01	0.0038
			(+/+)	2016-08-04	2016-08-11	0.146342	2.87	0.0042
			(+/-)	2016-08-04	2016-08-11	0.125326	3.83	0.0048									Swsap1 Δ131
																	Genotype	DOB	DOD	Testis weights/ Body weight (%)	Body weight (g)	Testis weights (g)
		Swsap1 Δ131	(+/-)	2014-08-08	2014-08-15	0.100478	4.18	0.0042									(-/-)	2014-08-08	2014-08-15	0.100917	4.36	0.0044
			(+/+)	2014-08-08	2014-08-15	0.107527	3.72	0.004									(-/-)	2014-08-08	2014-08-15	0.08494	2.59	0.0022
			(+/-)	2014-08-08	2014-08-15	0.126386	4.51	0.0057									(-/-)	2014-08-08	2014-08-15	0.1122	3.74	0.0042
			(+/+)	2014-08-08	2014-08-15	0.08685	4.49	0.0039									(-/-)	2014-08-08	2014-08-15	0.1098	3.55	0.0039
			(+/-)	2014-08-08	2014-08-15	0.11475	3.66	0.0042
		Mean				0.1205	3.427	0.00406					0.1281	2.543	0.003267					0.102	3.56	0.003675
		SD				0.02165	0.6574	0.0007018					0.02824	0.2026	0.0007767					0.01234	0.7333	0.001005
		P-value											0.6001	0.0384	0.097					0.1238	0.7285	0.383
		n=	15							3							4
[truncated: 1 more columns]

## Sheet: Fig 1d & Sup.Fig 2a
	Ovary weights = the sum from both ovaries.
	Littermate controls from indicated breedings	Control								Sws1 Δ1(A)																												Swsap1 (+1)							Sws1 Δ1(A) / Swsap1 +1
Adult		Mouse #	Genotype	DOB	DOD	Ovary weights/ Body weight (%)	Body weight (g)	Ovary weights (g)		Mouse #	DOB	DOD	Ovary weights/ Body weight (%)	Body weight (g)	Ovary weights (g)																							Mouse #	DOB	DOD	Ovary weights/ Body weight (%)	Body weight (g)	Ovary weights (g)		Mouse #	DOB	DOD	Ovary weights/ Body weight (%)	Body weight (g)
	Sws1 Δ1(A), Swsap1 (+1), Sws1 Δ1(A) / Swsap1 +1	2955	(+/-)	2015-06-28	2015-09-16	0.0424	24.28	0.0103		2956	2015-06-28	2015-09-16	0.0052	32.63	0.0017																							3064	2015-07-03	2015-09-16	0.0125	28.85	0.0036		2957	2015-06-28	2015-09-16	0.0109	30.1
		3066	(+/-)	2015-07-03	2015-09-16	0.0444	24.54	0.0109		3587	2015-09-12	2015-11-17	0.01477	18.96	0.0028																							3463	2015-07-03	2015-09-16	0.00928	22.63	0.0021		3065	2015-07-03	2015-09-16	0.0061	27.91
		3067	(+/-)	2015-07-03	2015-09-16	0.0481	24.5	0.0118		3725	2015-10-01	2015-12-14	0.004077	19.62	0.0008																							3696	2015-10-01	2015-12-14	0.00695	20.14	0.0014		3642	2015-10-01	2015-12-14	0.00965	22.79
		3113	(+/-)	2015-07-13	2015-11-17	0.01659	37.37	0.0062		3727	2015-10-01	2015-12-14	0.003213	21.78	0.0007																							3697	2015-10-01	2015-12-14	0.004605	17.37	0.0008		3824	2015-10-11	2015-12-15	0.002239	22.33
		3586	(+/-)	2015-09-12	2015-11-17	0.0338	20.09	0.0068		3729	2015-10-01	2015-12-14	0.003536	25.45	0.0009																							3746	2015-10-01	2015-12-14	0.00324	21.6	0.0007
		3588	(+/-)	2015-09-12	2015-11-17	0.02784	20.47	0.0057		3730	2015-10-01	2015-12-14	0.003727	18.78	0.0007
		3731	(+/+)	2015-10-01	2015-12-14	0.024	18.81	0.0045		3732	2015-10-01	2015-12-14	0.00588	18.68	0.0011
		3733	(+/+)	2015-10-01	2015-12-14	0.03505	19.4	0.0068		3744	2015-10-01	2015-12-14	0.000707	28.27	0.0002
		3692	(+/+)	2015-10-01	2015-12-14	0.02529	23.72	0.006		3745	2015-10-01	2015-12-14	0.0025178	23.83	0.0006
		3693	(+/+)	2015-10-01	2015-12-14	0.03	21.28	0.0064		3822	2015-10-11	2015-12-15	0.001878	26.61	0.0005
		3694	(+/+)	2015-10-01	2015-12-14	0.02761	22.45	0.0062		3824	2015-10-11	2015-12-15	0.002239	22.33	0.0006
		3742	(+/+)	2015-10-01	2015-12-14	0.02861	21.32	0.061
		3748	(+/-)	2015-10-01	2015-12-14	0.03492	24.34	0.0085
		3825	(+/-)	2015-10-11	2015-12-15	0.04048	20.5	0.0083									Sws1 Δ1(G)
																	Mouse #	DOB	DOD	Ovary weights/ Body weight (%)	Body weight (g)	Ovary weights (g)
	Sws1 Δ1(G)	3648	(+/-)	2015-09-21	2015-12-14	0.0346	22.77	0.0079									3649	2015-09-21	2015-12-14	0.006799	20.59	0.0014
		3650	(+/-)	2015-09-21	2015-12-14	0.023788	22.7	0.0054									3651	2015-09-21	2015-12-14	0.010845	22.13	0.0024
		3652	(+/-)	2015-09-21	2015-12-14	0.035749	20.14	0.0072									3689	2015-09-27	2015-12-14	0.008823	20.4	0.0018		Sws1 Δ1(T)
																								Mouse #	DOB	DOD	Ovary weights/ Body weight (%)	Body weight (g)	Ovary weights (g)
	Sws1 Δ1(T)	4853	(+/-)	2016-02-28	2016-05-12	0.0267	17.56	0.0047																4582	2016-02-28	2016-05-12	0.002661	26.3	0.0007
		4578	(+/-)	2016-02-28	2016-05-12	0.0539	22.05	0.0119																4575	2016-02-28	2016-05-12	0.007427	18.85	0.0014
		4579	(+/-)	2016-02-28	2016-05-12	0.03904	17.67	0.0069																4577	2016-02-28	2016-05-12	0.00671	19.35	0.0013		Swsap1 Δ131
																															Mouse #	DOB	DOD	Ovary weights/ Body weight (%)	Body weight (g)	Ovary weights (g)
	Swsap1 Δ131	3851	(+/-)	2015-10-22	2016-02-19	0.0293	27.97	0.0082																							3852	2015-10-22	2016-02-19	0.0012746	31.38	0.0004
		3853	(+/-)	2015-10-22	2016-02-19	0.0189	33.87	0.0064																							3854	2015-10-22	2016-02-19	0.004192	31.01	0.0013
		3855	(+/+)	2015-10-22	2016-02-19	0.0332	30.99	0.0103																							4241	2016-12-25	2016-02-19	0.01315	25.09	0.0033
																															4243	2016-12-25	2016-02-19	0.011646	18.89	0.0022
	Mean					0.03324	23.43	0.00753					0.00434	23.36	0.0009636					0.007315	21.04	0.001867					0.007222	21.5	0.001133					0.008822	22.12	0.00172					0.007566	26.59	0.0018					0.005599	25.78
	SD					0.00851	4.966	0.002167					0.003758	4.527	0.0007187					0.003702	0.9487	0.0005033					0.003895	4.164	0.0003786					0.002023	4.252	0.00119					0.005739	5.888	0.001241					0.00257	3.832
	P-value												<0.0001	0.5161	<0.0001					<0.0001	0.6147	<0.0001					<0.0001	0.7602	<0.0001					<0.0001	0.0915	<0.0001					<0.0001	0.9322	<0.0001					<0.0001	0.1372
	n=	23								11							3							3							4							5							4
[truncated: 1 more columns]

## Sheet: Fig.2a,b & Sup.Fig 3a-c,e,f
	Control																																	XY asynapsis
Mouse number	#1094 (wt/∆131)				#1095 (wt/wt)				#1062 (wt/wt)				#2654 Sws1(wt/∆1A) Swsap1(wt/wt)				#3862 (wt/wt)				#3201 Swsap1(wt/+1) Brca2(wt/∆27)				6 mice combined									Control (6 mice combined)
	No. of cells at each substage	No. of cells at each substage with nonhomologous synapsis	No. of cells at each substage with XY asynapsis	No. of cells at each substage with chromosomal end-to-end fusion(s)	No. of cells at each substage	No. of cells at each substage with nonhomologous synapsis	No. of cells at each substage with XY asynapsis	No. of cells at each substage with chromosomal end-to-end fusion(s)	No. of cells at each substage	No. of cells at each substage with nonhomologous synapsis	No. of cells at each substage with XY asynapsis	No. of cells at each substage with chromosomal end-to-end fusion(s)	No. of cells at each substage	No. of cells at each substage with nonhomologous synapsis	No. of cells at each substage with XY asynapsis	No. of cells at each substage with chromosomal end-to-end fusion(s)	No. of cells at each substage	No. of cells at each substage with nonhomologous synapsis	No. of cells at each substage with XY asynapsis	No. of cells at each substage with chromosomal end-to-end fusion(s)	No. of cells at each substage	No. of cells at each substage with nonhomologous synapsis	No. of cells at each substage with XY asynapsis	No. of cells at each substage with chromosomal end-to-end fusion(s)	Total no. of cells at each substage	% cells at each substage	H1t negative Total no. %		Total no. of cells at early pachynema (-like) with nonhomologous synapsis	% cells at early pachynema (-like) with nonhomologous synapsis	Total no. of cells at each substage with chromosomal end-to-end fusion(s)	% cells at pachynema (-like) with chromosomal end-to-end fusion(s)			Total No. of cells at each substage	No. of cells at each substage with XY asynapsis	% cells at each substage with XY asynapsis
Leptonema	27				14				7				8				12				12				80	10.7383	438	58.7919						Early Pachynema	195	7	3.58974
Early Zygonema	25				13				5				5				15				14				77	10.3356								Early Pachynema-like	2	0	0
Late Zygonema	23				8				9				17				13				14				84	11.2752
Late Zygonema-like	0				0				0				0				0				0				0	0
Early Pachynema	26	2	2	1	23	0	0	1	27	1	1	2	40	1	1	1	51	1	1	3	28	2	2	7	195	26.1745	H1t positive Total no. %		7	3.5533	15	7.83848
Early Pachynema-like	1	0	0	0	0	0	0	0	0	0	0	0	0	0	0	0	1	0	0	0	0	0	0	0	2	0.268456			0		0
Mid-Pachynema	14			1	25			4	30			1	29			2	22			0	20			1	140	18.7919					9
Mid-Pachynema-like	0			0	0			0	0			0	0			0	0			0	0			0	0	0	307	41.2081			0
Late Pachynema	22			0	13			1	15			1	13			1	14			5	7			1	84	11.2752					9
Diplonema	21				16				15				8				6				17				83	11.1409
TOTAL	159				112				108				120				134				112				745	100
	Sws1∆1(A)																																	XY asynapsis
Mouse number	#560				#2655				#4014				3 mice combined																					Sws1-/- (4 mice combined)
STAGES	No. of cells at each substage	No. of cells at each substage with nonhomologous synapsis	No. of cells at each substage with XY asynapsis	No. of cells at each substage with chromosomal end-to-end fusion(s)	No. of cells at each substage	No. of cells at each substage with nonhomologous synapsis	No. of cells at each substage with XY asynapsis	No. of cells at each substage with chromosomal end-to-end fusion(s)	No. of cells at each substage	No. of cells at each substage with nonhomologous synapsis	No. of cells at each substage with XY asynapsis	No. of cells at each substage with chromosomal end-to-end fusion(s)	Total no. of cells at each substage	% cells at each substage	H1t negative Total no.* %		Total no. of cells at early pachynema (-like) with nonhomologous synapsis	% cells at early pachynema (-like) with nonhomologous synapsis	Total no. of cells at each early pachynema (-like) with XY asynapsis	Total no. of cells at each substage with chromosomal end-to-end fusion(s)	% cells at pachynema (-like) with chromosomal end-to-end fusion(s)														Total No. of cells at each substage	No. of cells at each substage with XY asynapsis	% cells at each substage with XY asynapsis
Leptonema	27				31				23				81	21.3158	360	94.7368																		Early Pachynema	42	10	23.8095
Early Zygonema	21				14				25				60	15.7895																				Early Pachynema-like	129	89	68.9922
Early Zygonema-like	1				8				10				19	5
Late Zygonema	1				0				0				1	0.263158
Late Zygonema-like	24				33				18				75	19.7368	H1t positive Total no.* %
Early Pachynema	16	0	2	3	8	0	1	1	5	1	3	0	29	7.63158			1	44.3548	6	4	20.979
Early Pachynema-like	30	15	20	4	30	17	23	11	35	22	25	9	95	25			54		68	24
Mid-Pachynema	5			1	5			1	2			0	12	3.15789	20	5.26316				2
Mid-Pachynema-like	3			0	1			0	2			0	6	1.57895						0
Late Pachynema	1			0	0			0	0			0	1	0.263158						0
Diplonema	1				0				0				1	0.263158
TOTAL	130				130				120				380	100		*Fisher test (two-sided):
																P value relative to WT, <0.0001; P value relative to Sws1∆1(G), 0.0195
	Sws1∆1(G)
Mouse number	1 mouse (#1061)
STAGES	No. of cells at each substage	% cells at each substage	H1t negative Total no.* %		Total no. of cells at early pachynema (-like) with nonhomologous synapsis	% cells at early pachynema (-like) with nonhomologous synapsis	Total no. of cells at each early pachynema (-like) with XY asynapsis	Total no. of cells at each substage with chromosomal end-to-end fusion(s)	% cells at pachynema (-like) with chromosomal end-to-end fusion(s)
Leptonema	19	16.2393	103	88.0342
Early Zygonema	14	11.9658
Early Zygonema-like	3	2.5641
Late Zygonema	1	0.854701
Late Zygonema-like	19	16.2393	H1t positive Total no.* %
Early Pachynema	13	11.1111			1	51.0638	4	1	26.6667
Early Pachynema-like	34	29.0598			23		21	11
Mid-Pachynema	8	6.83761	14	11.9658				3
Mid-Pachynema-like	4	3.4188						1
Late Pachynema	1	0.854701						0
Diplonema	1	0.854701
TOTAL	117	100		*Fisher test (two-sided):
				P value relative to WT, <0.0001; P value relative to Sws1∆1(A)Swsap1(+1), 0.0007
	Swsap1∆131																																	XY asynapsis
Mouse number	#1096				#1093				#782				3 mice combined																					Swsap1-/- (4 mice combined_5706 not included)
STAGES	No. of cells at each substage	No. of cells at each substage with nonhomologous synapsis	No. of cells at each substage with XY asynapsis	No. of cells at each substage with chromosomal end-to-end fusion(s)	No. of cells at each substage	No. of cells at each substage with nonhomologous synapsis	No. of cells at each substage with XY asynapsis	No. of cells at each substage with chromosomal end-to-end fusion(s)	No. of cells at each substage	No. of cells at each substage with nonhomologous synapsis	No. of cells at each substage with XY asynapsis	No. of cells at each substage with chromosomal end-to-end fusion(s)	Total no. of cells at each substage	% cells at each substage	H1t negative Total no.* %		Total no. of cells at early pachynema (-like) with nonhomologous synapsis	% cells at early pachynema (-like) with nonhomologous synapsis	Total no. of cells at each early pachynema (-like) with XY asynapsis	Total no. of cells at each substage with chromosomal end-to-end fusion(s)	% cells at pachynema (-like) with chromosomal end-to-end fusion(s)														Total No. of cells at each substage	No. of cells at each substage with XY asynapsis	% cells at each substage with XY asynapsis
Leptonema	12				28				27				67	25.4753	240	91.2548																		Early Pachynema	27	3	11.1111
Early Zygonema	8				20				24				52	19.7719																				Early Pachynema-like	72	37	51.3889
Early Zygonema-like	5				3				10				18	6.84411
Late Zygonema	2				0				0				2	0.760456
Late Zygonema-like	15				10				16				41	15.5894	H1t positive Total no.* %
Early Pachynema	1	0	0	0	9	0	0	0	2	0	2	1	12	4.56274			0	38.3333	2	1	18.5185
Early Pachynema-like	3	3	2	0	22	10	13	3	23	10	11	7	48	18.251			23		26	10
Mid-Pachynema	1			1	8			0	4			0	13	4.94297	23	8.74525				1
Mid-Pachynema-like	2			0	1			1	4			1	7	2.6616						2
Late Pachynema	0			0	1			1	0			0	1	0.380228						1
Diplonema	0				2				0				2	0.760456
TOTAL	49				104				110				263	100		*Fisher test (two-sided):
																P value relative to WT, <0.0001; P value relative to Sws1∆1(A)Swsap1(+1), 0.0024
	Swsap1(+1)
Mouse number	#2659						#5709	2 mice combined
STAGES	No. of cells at each substage	No. of cells at early pachynema (-like) with nonhomologous synapsis	% cells at early pachynema (-like) with nonhomologous synapsis	No. of cells at each early pachynema (-like) with XY asynapsis	Total no. of cells at each substage with chromosomal end-to-end fusion(s)	% cells at pachynema (-like) with chromosomal end-to-end fusion(s)	No. of cells at each substage	Total no. of cells at each substage	% cells at each substage	H1t negative Total no.* %
Leptonema	29						13	42	16.0305	247	94.2748
Early Zygonema	19						9	28	10.687
Early Zygonema-like	14						4	18	6.87023
Late Zygonema	0						0	0	0
Late Zygonema-like	29						24	53	20.229	H1t positive Total no.* %
Early Pachynema	15	0	35.8974	1	2	9.7561	11	26	9.92366
Early Pachynema-like	24	14		11	2		56	80	30.5344
Mid-Pachynema	2				0		6	8	3.05344	15	5.72519
Mid-Pachynema-like	0				0		2	2	0.763359
Late Pachynema	0				0		2	2	0.763359
Diplonema	0						3	3	1.14504
TOTAL	132						130	262	100	*Fisher test (two-sided):
										P value relative to WT, <0.000; P value relative to Sws1∆1(A)Swsap1(+1), 0.0469
	Sws1∆1(A) Swsap1(+1)																																	XY asynapsis
Mouse number	1 mouse (#3167)																																	Sws1∆1(A) Swsap1(+1) (1 mouse)
STAGES	No. of cells at each substage	% cells at each substage	H1t negative Total no.* %		No. of cells at early pachynema (-like) with nonhomologous synapsis	% cells at early pachynema (-like) with nonhomologous synapsis	Total no. of cells at each substage with chromosomal end-to-end fusion(s)	% cells at pachynema (-like) with chromosomal end-to-end fusion(s)																											Total No. of cells at each substage	No. of cells at each substage with XY asynapsis	% cells at each substage with XY asynapsis
Leptonema	37	33.0357	111	99.1071																														Early Pachynema	7	3	42.8571
Early Zygonema	13	11.6071																																Early Pachynema-like	17	13	76.4706
Early Zygonema-like	12	10.7143
Late Zygonema	2	1.78571
Late Zygonema-like	23	20.5357	H1t positive Total no.* %
Early Pachynema	7	6.25			0	37.5	0	12
Early Pachynema-like	17	15.1786			9		3
Mid-Pachynema	0	0	1	0.892857			0
Mid-Pachynema-like	1	0.892857					0
Late Pachynema	0	0					0
Diplonema	0	0
TOTAL	112	100		*Fisher test (two-sided):
				P value relative to WT, <0.0001

## Sheet: Fig. 2e & Sup.Fig. 4a (RAD51)
RAD51 focus number per nucleus for each stage.
	Leptonema							Early Zygonema							Late Zygonema							Early / Mid Pachynema
Mice	Control	Sws1∆1(A)	Sws1∆1(G)	Swsap1∆131	Swsap1(+1)	Sws1∆1(A) Swsap1(+1)		Control	Sws1∆1(A)	Sws1∆1(G)	Swsap1∆131	Swsap1(+1)	Sws1∆1(A) Swsap1(+1)		Control	Sws1∆1(A)	Sws1∆1(G)	Swsap1∆131	Swsap1(+1)	Sws1∆1(A) Swsap1(+1)		Control	Sws1∆1(A)	Sws1∆1(G)	Swsap1∆131	Swsap1(+1)	Sws1∆1(A) Swsap1(+1)
#553 (wt/wt)	68	50	37	60	69	84		152	25	28	50	34	53		31	34	45	34	46	28		22	5	4	9	3	6
#1094 (wt/∆131)	55	59	39	44	60	69		153	70	17	76	51	53		110	11	14	28	65	23		30	4	10	6	2	7
#1095 (wt/wt)	116	68	43	35	39	40		101	27	52	81	32	44		91	21	17	21	35	52		51	4	15	4	7	45
	43	46	42	31	50	54		181	58	73	31	50	21		46	17	16	68	40	62		24	4	5	5	5	24
#559 (∆1a/∆1a)	79	39	35	103	46	36		137	22		47	63	34		47	18	32	43	20	68		16	0	2	10	4	13
#560 (∆1a/∆1a)	92	58	59	18	66	32		99	18		70	65	63		46	19	52	17	35	45		14	2	19	2	10	22
#1386 (∆1a/∆1a)	65	59	45	63	64	40		95	31		49	59	37		66	11	35	41	50	72		29	9	7	7	9	35
	109	50	85	19	88	65		112	26		59	52	90		100	18	50	16	28	49		24	6	54	4	16	5
#1061 (∆1G/∆1G)	71	52	54		29	52		164	44		65		81		69	41	60	11	40	35		33	2	39	9	7	2
		42	49	60				127	85		77					6	28	13	47	23		21	5	63	2	30	9
#795 (∆131/∆131)	90	10		38				102	14		51				26	39	34	49	19	64		20	10	6	4		35
#1093 (∆131/∆131)	167			58					68		20				63	44	51	13	45	35		18	3	12	19		26
#1096 (∆131/∆131)	107	52		44				154	65		76				60	21	12	21	40	41		17	1	7	4		7
	133	55		42				278	36		104				40	10	9	40	75	44		19	19	7	4		49
#2659 (+1/+1)	80	52		70				138	24		110				79			79	37	37		9	19	9	4		7
	105	58		63				143	52		90				33	17		12		59		9	3	5			9
#2657(∆131/∆131)/(+1/+1)	140	32		59				163	54		74				30	12		93		41		12	2	6	14		1
	144	55		53				143							38	13		25		104		48	2	20	9		3
		44		87				214	16		89				30	27		48				10	5		12		18
	82	44							65		44				45	34						21	9		10		12
	94	25		46				164	24		57				62	47		35				6	2		10		10
	145	72		40				186	15		53				139	6		37				42	2		5		1
	122	27		64				211	38		38				45	28		34				55	1		13		3
	84	38		51				121	48		105					31		24				62	6		11		43
	135			45				158	91		40				111	38		22				8	2		6		2
	136	52		67					32		61				173	15		18				45	1		6
	85	37		39					28		64				71	38		30				15	6		5
	139	24		66					29		61				61	33		30				12	9		2
	124	46		24					40		57				109	31		15				9	2
	82	84		50					61		19				75	18		28				41	1		15
	98	37		30					50						195	15		58				63	7		9
		22		35					53		65				79	25		57				6	6		39
		50		68					46		65				145	23		35				4	6		15
		31		41					52		118				76	51						17	6		8
		44		73					52		39				107	17		22				31	12		9
		25		32					47		46				41	14		99				11	4		7
		72		60					56		55				190	22		42				25	20		28
		27									54					48		13				14	4
		38							23		123					18		67				7	14
									65		95					9		24					25
									26		48					50		62				18	3
									37		72					13		24				17	4
									28		78							20				18
									26		38					14		18				31	8
									74		121					16		18				17	3
									40		79					26		12				12	2
									25		89					25		80				16	10
									46		69					37		35				14	8
									19		46					48		58				33	4
									21							10						20	4
									31							20						16	5
									48							22						22	6
									48							8						17	3
									50							36						30	3
									45							29						36	2
									52							16						49	0
									47							16							5
									56							32						47
																15						26	4
																33						25	3
																22						26	3
																13						23	11
																18						33	3
																9						38	3
																50						28	4
																13						40	9
																						29	6
																						29	3
																						28	0
																						23	5
																						32
																						26
																						27
																						15
																						16
																						6
TOTAL number of nuclei	29	37	10	35	9	9		23	56	4	47	8	9		35	64	14	47	15	18		74	68	18	35	10	25
Mean	103.103	45.2973	48.8	50.8	56.7778	52.4444		152	42.3036	42.5	66.3404	50.75	52.8889		77.9714	23.9219	32.5	35.9362	41.4667	49		24.3649	5.5	16.1111	9.31429	9.3	15.76
s.d.	31.0015	15.8024	14.7633	18.5992	17.7537	17.422		42.9461	18.1027	25.04	25.2365	12.2795	22.2904		45.557	12.4126	17.0914	22.3183	14.8125	20.1699		13.4354	4.87608	17.713	7.41132	8.32733	14.9813
P value (Mann-Whitney, one tailed)	≥0.0001							≥0.0001							≥0.0001							≥0.0001
	≥0.0001							≥0.0001							≥0.0001							0.0005
	≥0.0001							≥0.0001							≥0.0001							≥0.0001
	≥0.0001							≥0.0001							0.0009							≥0.0001
	≥0.0001							≥0.0001							0.0063							0.0009
									≥0.0001							0.0016							≥0.0001
																≥0.0001							0.0001
																≥0.0001							0.0004
																	0.014
																		0.0033

## Sheet: Fig. 2g & Sup.Fig. 4b (DMC1)
DMC1 focus number per nucleus for each stage.
	Leptonema							Early Zygonema							Late Zygonema							Early / Mid Pachynema
Mice	Control	Sws1∆1(A)	Sws1∆1(G)	Swsap1∆131	Swsap1(+1)	Sws1∆1(A) Swsap1(+1)		Control	Sws1∆1(A)	Sws1∆1(G)	Swsap1∆131	Swsap1(+1)	Sws1∆1(A) Swsap1(+1)		Control	Sws1∆1(A)	Sws1∆1(G)	Swsap1∆131	Swsap1(+1)	Sws1∆1(A) Swsap1(+1)		Control	Sws1∆1(A)	Sws1∆1(G)	Swsap1∆131	Swsap1(+1)	Sws1∆1(A) Swsap1(+1)
#553 (wt/wt)	46	97	49	35	84	71		201	23	88	215	57	26		107	32	50	35	12	47		28	16	12	1	7	8
#1094 (wt/∆131)	63	74	88	32	70	39		88	48	79	98	61	58		25	17	19	55	20	10		21	11	0	11	4	3
#1095 (wt/wt)	130	47	82	58	21	31		244	60	91	100	128	129		116	48	77	13	3	77		4	16	1	19	6	6
	181	43	152	70	58	30		182	45	40	52	62	21		98	23	10	138	96	23		19	16	0	3	5	2
#559 (∆1a/∆1a)	45	43	41	31	49	35		104	92	54	109	130	31		20	27	103	134	6	23		6	16	9	5	7	11
#560 (∆1a/∆1a)	52	12	86	72	140	48		203	67	20	36	151	19		119	69	30	28	4	21		18	15	11	19	11	7
#2655 (∆1a/∆1a)	82	32	47	31	42	38		134	34	95	56	43	37		38	42	44	26	5	33		21	26	2	16	2	4
	134	92	47	26	40	48		97	64	43	104	87	32		111	31	38	20	36	26		30	6	5	19	3	10
#1061 (∆1G/∆1G)		85		101	66	70			40	33	75	90	42		118	26	10	35	30	47		28	9	9	17	37	3
	71	51		42	61	50		217	118	162	287	14	106		29	67	37	25	19	33		46	14	5	3	2	26
#795 (∆131/∆131)	71	77		40	69	113		137	57	120	124	18	41		76	41	45	111	14	18		35	13	13	4	0	3
#1093 (∆131/∆131)	162				27	70		162	37	24	33	129			38	18	66	86	30	36		31	1	12	2	11	3
#1096 (∆131/∆131)	159	45		81	40			203	56	123	53	11				21	71	28	8	26		16	18	10		9	10
	85	73		79				288	45		60	23			52	21	48	127	8	26		23	4	10	9	2	5
#541 (+1/+1)	26	81		28				234	45		133	169			53	42	32	28	11	34		24	3	12	6	6	5
	198	37		48				186	60		107	74			136	37	10	22	59			28	15	19	4	1	9
#2657(∆131/∆131)/(+1/+1)	137	104		57				180	65		120	40			82	28	13	34	13			43	7	23	14	16	3
	57	43		40				115	39		42	107			84	32		69	59			21	7	2	4	3	8
	165	40		24				181	73			32			133			40	12			39	10	0	6	9	11
	176	52		60				258	67		41	55			118	32		20	10			15	9	2	2	0	10
	114	47		37				155	17		38	63			65	31		36	34			29	10	18	8	6	11
	143	53		49					30		51	26			81	26		25	16			19	13	5	21	8	37
	129	79		44				122	24		105	52			55	19		53	10			17	13	1	3	13	3
	49			20				179	66		39	54			46	44		37	23			15	18	2	6	7	15
		39		55				134	24		91	71			44	31		43	9			44	9	7	1	16	12
	130	23		35				162			49	21			75	17			139			25	7	1	4	3	4
	87	34		29				126	39		75	108			49	19		16	84			15	2	14	4	8	7
	61	38		27				93	56		54	33			29	56		20	10			33	6	17	4	2
	79	32		58				217	73		37	43			36	18		51	38			43	14		4	7
	73	19						96	54		142	7			68	27		24	8			25	16		25	1
	90	29		69				156	178		59	79			137	26		79	2				4		15	5
	106	44		41				159	52		71	53			89	83		26	5			44			20	11
	97	37		34				122	94		60	60			107	41		50	0			37	8		6	0
	107	28		41				122	19		161	147			45	28		30	53			27	8		3	12
	81	17		36				220	82		40	43			65	33		47	27			13	5		5
	162	19		52				163	60		16	63			51	45		37	21			12	16		3
	80			28				127	37		16	70			143	38		93	12			19	12		17
	143			30					19							19		76	25			20	18		4
	178			47					55		68				59	28		44	4			40	24		0
	99			48					38		168				66	24		13	12			38	31
	84			36					79		72				94	11		7	15			52	21		10
	30			70					32		202				120	55		28	17			32	2		6
				45					41		113				97	38			29			48	3		7
				31					38		46				113	27		52	8			9	3		2
									57		37				75	39		45	6			36	13		6
									36		93				49	62		4				31	10		5
									56		37				54	49		23				41	7		3
									19		31				57	13		79				25	4		1
									136		145				49			17				23	7		5
									56		26				85	24		49				10	0		16
									60		106				152	16		12				20	7		25
									86		40				76	24		22				29	18		14
											37				72	60		19				4	18		0
									18		107					44		26				21	12		3
									67		84					15		34				21			6
									31		55					18		79				31	7		3
									40		42					23		25				32	10		5
									52		128					22		11					1		21
									38		29					43		3				25	11		11
									30		75					18		4				21	5		3
									21							10		13				15	6
									69							9		9				12	7
									61							19		6				17	6
									29							32						35	4
									75							30						15	11
									59							35						22
									34							19						20
									115							9						31
																64						28
																28						18
																20						32
																						18
																						10
																						21
																						17
																						19
																						20
																						12
																						11
																						18
																						13
																						25
																						22
																						10
																						26
																						12
																						36
																						19
																						13
																						5
																						7
																						12
																						39
																						15
																						24
																						16
																						17
																						43
																						12
																						24
																						29
TOTAL number of nuclei	40	34	8	42	13	12		35	66	13	58	37	11		51	69	17	61	45	15		99	63	28	58	34	27
Mean	104.05	49	74	45.6429	59	53.5833		164.771	54.3485	74.7692	80.8621	66.8649	49.2727		77.5686	31.6377	41.3529	40.0164	23.6	32		23.5556	10.4603	7.92857	8.08621	7.05882	8.74074
s.d.	46.0117	24.4156	37.1484	17.9604	30.3315	23.96		50.5785	28.9952	43.6065	52.9632	41.9372	35.7941		34.4112	15.6722	26.4526	31.7876	27.2024	15.9642		10.8131	6.4052	6.57114	6.83973	6.89286	7.58842
P value (Mann-Whitney, one tailed)	≥0.0001							≥0.0001							≥0.0001							≥0.0001
	0.0466							≥0.0001							≥0.0001							≥0.0001
	≥0.0001							≥0.0001							≥0.0001							≥0.0001
	0.0003							≥0.0001							≥0.0001							≥0.0001
	≥0.0001							≥0.0001							≥0.0001							≥0.0001
		0.0127							0.0021							≥0.0001							0.0058
			0.0041								0.0089						0.0013						0.0014
																			0.0032
																		≥0.0001

## Sheet: Sup.Fig.5b (gH2AX)
γH2AX signal quantification
		Leptonema										Early Zygonema													Leptonema										Early Zygonema
Mice		Control					Sws1∆1(A)					Control					Sws1∆1(A)						Mice		Control					Swsap1(+1)					Control					Swsap1(+1)
#553 (wt/wt)	REGION	#	Area (pixel)	Mean (intensity)	Integrated density	Integrated density minus background	#	Area (pixel)	Mean (intensity)	Integrated density	Integrated density minus background	#	Area (pixel)	Mean (intensity)	Integrated density	Integrated density minus background	#	Area (pixel)	Mean (intensity)	Integrated density	Integrated density minus background		#540 (wt/wt)	REGION	#	Area (pixel)	Mean (intensity)	Integrated density	Integrated density minus background	#	Area (pixel)	Mean (intensity)	Integrated density	Integrated density minus background	#	Area (pixel)	Mean (intensity)	Integrated density	Integrated density minus background	#	Area (pixel)	Mean (intensity)	Integrated density	Integrated density minus background
#559 (∆1a/∆1a)	Nucleus	1	184481	3374.84	622594360	5.85351e+08	1	316632	2486.51	787308424	7.18676e+08	1	155638	10191.3	1586156398	1.54438e+09	1	209803	5888.59	1235444776	1.11921e+09		#541(+1/+1)	Nucleus	1	112798	4818.58	543526184	5.03005e+08	1	235150	839.112	197317080	1.51774e+08	1	144233	13272.4	1914315500	1.87474e+09	1	123729	10815.9	1338237691	1.274e+09
	Background 1	2	4701	227.839	1071069		2	8460	218.75	1850624		2	1899	214.177	406722		2	6628	635.831	4214287				Background 1	2	2695	338.114	911217		2	4531	177.75	805386		2	2823	382.03	1078470		2	1905	694.451	1322929
	Background 2	3	3511	240.473	844301		3	8711	215.024	1873075		3	2080	261.103	543095		3	5785	600.936	3476413				Background 2	3	3826	359.056	1373750		3	6621	199.123	1318392		3	3588	269.385	966554		3	3974	496.43	1972814
	Background 3	4	4792	170.247	815826		4	10683	207.657	2218401		4	2297	322.37	740485		4	5815	450.547	2619932				Background 3	4	5368	365.654	1962833		4	5824	230.458	1342187		4	5397	206.555	1114779		4	2966	403.158	1195768
	Background 4	5	3528	168.976	596147		5	10075	225.601	2272931		5	1725	276.151	476360		5	2886	528.772	1526036				Background 4	5	6137	374.131	2296045		5	5077	167.381	849792		5	3990	239.452	955412		5	3704	482.613	1787599
	Nucleus	6	280622	3700.19	1038355972	9.97387e+08	6	216983	4421.34	959355989	8.81211e+08	6	189570	5834.94	1106130396	1.06215e+09	6	149606	7079.17	1059085850	9.64499e+08			Nucleus	6	119850	3676.78	440661424	413165437	6	161903	1359.53	220111300	1.79276e+08	6	112781	7597.83	856890593	8.31482e+08	6	241530	3793.45	916233234	8.61889e+08
	Background 1	7	5992	141.107	845511		7	10247	389.293	3989083		7	4099	242.667	994693		7	3128	500.117	1564365				Background 1	7	1972	290.615	573093		7	3356	279.409	937697		7	4031	249.246	1004710		7	8411	243.672	2049524
	Background 2	8	5749	149.745	860882		8	12007	405.229	4865585		8	3255	162.063	527516		8	4918	423.299	2081783				Background 2	8	2501	204.178	510648		8	3619	258.898	936952		8	3650	193.597	706628		8	7842	210.634	1651795
	Background 3	9	6058	153.773	931556		9	9927	361.22	3585834		9	1506	261.147	393287		9	2726	878.308	2394268				Background 3	9	1937	221.611	429261		9	3336	208.723	696301		9	3826	218.124	834544		9	8869	220.113	1952182
	Background 4	10	5622	139.351	783434		10	8742	284.837	2490045		10	899	262.155	235677		10	6251	727.24	4545978				Background 4	10	1912	201.276	384839		10	4111	261.851	1076469		10	4070	240.201	977617		10	7958	225.588	1795226
	Nucleus	11	172196	6218.66	1070828097	1.04e+09	11	190762	4469.88	852683249	7.43144e+08	11	363581	2674.28	972317795	9.17243e+08	11	185898	4535.7	843177678	7.77915e+08			Nucleus	11	105606	3429.77	362204078	3.39267e+08	11	190136	1972.97	375132317	3.28104e+08	11	151282	10678.6	1615474721	1.57427e+09	11	125561	3273.79	411059834	3.76781e+08
	Background 1	12	3930	181.349	712700		12	2261	492.615	1113803		12	3494	150.776	526812		12	4742	351.371	1666199				Background 1	12	2876	300.248	863513		12	5911	277.836	1642287		12	3998	254.39	1017052		12	4056	278.253	1128593
	Background 2	13	3037	164.189	498642		13	4405	728.342	3208346		13	4669	140.609	656505		13	5186	301.941	1565866				Background 2	13	1798	181.43	326212		13	4765	223.002	1062604		13	4644	284.595	1321658		13	5317	248.295	1320187
	Background 3	14	1884	191.786	361325		14	2811	552.345	1552643		14	4826	149.578	721862		14	3257	363.108	1182644				Background 3	14	2376	192.003	456198		14	6206	262.498	1629061		14	6124	305.603	1871513		14	3728	293.114	1092729
	Background 4	15	4004	178.907	716344		15	4281	523.575	2241426		15	3117	164.957	514172		15	3713	387.839	1440048				Background 4	15	3220	195.085	628174		15	4330	226.027	978699		15	3364	244.937	823968		15	3949	272.372	1075599
	Nucleus	16	198385	5668.94	1124632311	1.08711e+09	16	221663	5848.79	1296460501	1.17176e+09	16	229288	3908.63	896201430	8.51028e+08	16	139653	8445.75	1179474572	1.10162e+09			Nucleus	16	71047	4009.99	284897599	2.54833e+08	16	352722	811.724	286312779	2.25663e+08	16	151251	11638.8	1760372604	1.69646e+09	16	150138	5603.43	841287680	7.83599e+08
	Background 1	17	5773	173.472	1001451		17	11024	553.666	6103617		17	2764	202.612	560020		17	3358	437.291	1468422				Background 1	17	1516	374.856	568282		17	4326	149.179	645349		17	4427	549.449	2432411		17	3659	448.093	1639572
	Background 2	18	4042	252.546	1020791		18	8532	617.545	5268896		18	4202	239.496	1006362		18	3032	460.221	1395390				Background 2	18	2380	444.729	1058454		18	11271	177.048	1995506		18	5808	303.92	1765169		18	6526	398.796	2602544
	Background 3	19	3217	171.445	551539		19	7342	524.713	3852446		19	1747	171.658	299886		19	2023	619.764	1253782				Background 3	19	1970	498.984	982998		19	10338	186.728	1930394		19	4452	390.538	1738673		19	2915	357.519	1042168
	Background 4	20	2558	159.139	407077		20	6352	554.352	3521243		20	2273	174.306	396198		20	1572	712.664	1120308				Background 4	20	3853	374.078	1441324		20	9804	174.836	1714089		20	2623	446.354	1170787		20	3160	332.534	1050807
	Nucleus	21	498316	1054.38	525416063	4.62933e+08	21	310078	3415.3	1059008817	9.75702e+08	21	238612	5210.81	1243360574	1.19546e+09	21	104936	7803.66	818885226	7.21822e+08			Nucleus	21	133039	2369.34	315214763	2.67482e+08	21	217753	1452.05	316188840	2.52076e+08	21	176281	9790.48	1725875820	1.66757e+09	26	142621	10987	1566972074	1.50858e+09
	Background 1	22	7451	128.13	954695		22	7600	311.814	2369787		22	7279	245.39	1786196		22	1949	769.535	1499824				Background 1	22	1782	352.199	627619		22	5720	298.092	1705084		22	4600	309.231	1422462		27	2893	323.356	935468
	Background 2	23	5613	124.588	699315		23	12074	235.259	2840515		23	3503	208.771	731324		23	2688	1272.89	3421539				Background 2	23	3114	402.752	1254171		23	5851	285.266	1669092		23	6780	384.273	2605374		28	2968	313.041	929106
	Background 3	24	7040	123.842	871846		24	11782	217.939	2567754		24	4289	160.523	688485		24	1472	960.847	1414367				Background 3	24	2968	326.72	969706		24	9053	293.776	2659554		24	7126	318.625	2270521		29	3332	621.122	2069579
	Background 4	25	10693	124.995	1336567		25	9088	309.65	2814096		25	6381	188.27	1201350		25	2063	696.626	1437140				Background 4	25	2365	353.475	835969		25	9530	300.591	2864630		25	5438	310.825	1690264		30	3849	380.253	1463592
	Nucleus	26	191052	1618.85	309284383	2.8033e+08	26	122203	1903.08	232561723	1.90042e+08	26	188470	3886.64	732514838	7.0332e+08	26	367630	1844.31	678024832	5.82407e+08			Nucleus	26	187238	1405.55	263172023	2.04407e+08	26	243194	1262.26	306972760	2.35386e+08	31	163178	8461.13	1380669652	1.28444e+09	31	195209	3747.28	731501862	6.76748e+08
	Background 1	27	4783	155.073	741713		27	8952	333.179	2982621		27	2802	151.604	424795		27	4309	224.178	965985				Background 1	27	1865	234.602	437533		27	9065	314.545	2851351		32	5832	653.142	3809126		32	5793	332.712	1927399
	Background 2	28	4896	136.814	669842		28	3814	350.137	1335421		28	3145	157.859	496466		28	3805	208.469	793224				Background 2	28	2635	261.647	689439		28	8045	289.318	2327567		33	3832	534.948	2049921		33	6840	282.021	1929024
	Background 3	29	3889	165.972	645466		29	5232	307.939	1611136		29	2261	154.393	349082		29	5381	236.898	1274747				Background 3	29	2862	360.815	1032652		29	8138	272.318	2216123		34	4870	576.654	2808306		34	6155	236.895	1458086
	Background 4	30	2900	148.353	430225		30	3228	400.533	1292922		30	1596	155.764	248600		30	5226	370.822	1937916				Background 4	30	4009	398.345	1596967		30	8073	301.269	2432141		35	3590	594.216	2133236		35	7790	270.321	2105801
	Nucleus						36	167086	1585.35	264888878	2.14563e+08	31	247425	3815.34	944010682	8.99956e+08	31	206350	1103	227603499	1.81979e+08			Nucleus	31	154089	2294.23	353515028	3.00057e+08	31	231204	1428.17	330199719	2.87141e+08	36	211974	4673.46	990652365	9.12995e+08	36	203746	6915.91	1409088643	1.32932e+09
	Background 1						37	3723	230.726	858994		32	1847	161.717	298691		32	3024	234.97	710549				Background 1	32	3212	320.081	1028099		32	3916	161.08	630791		37	6361	388.862	2473554		37	7119	422.293	3006303
	Background 2						38	5120	285.121	1459819		33	2270	150.987	342740		33	4463	212.406	947970				Background 2	33	4680	383.318	1793930		33	5069	177.675	900637		38	6619	357.916	2369044		38	5931	363.204	2154165
	Background 3						39	5350	302.595	1618883		34	1487	196.705	292501		34	3899	215.932	841918				Background 3	34	5157	343.803	1772990		34	6471	196.522	1271696		39	5620	354.049	1989754		39	5238	419.794	2198882
	Background 4						40	3130	386.349	1209273		35	2192	202.794	444524									Background 4	35	3240	340.527	1103307		35	10949	209.664	2295615		40	5567	364.581	2029622		40	8062	360.729	2908198
	Nucleus						41	92965	2932.18	272590193	2.40422e+08	36	319436	3791.5	1211141131	1.16411e+09	35	167834	5961.21	1000493996	9.28087e+08			Nucleus	36	113407	3072.32	348423102	2.89525e+08	36	248677	978.125	243237241	1.97667e+08	41	158809	10082	1601116403	1.47547e+09	41	274695	2863.03	786459494	7.28622e+08
	Background 1						42	4425	362.15	1602512		37	2663	149.27	397505		36	2296	398.538	915043				Background 1	37	2319	465.507	1079511		37	7343	159.478	1171046		42	5720	650.372	3720127		42	6966	210.003	1462881
	Background 2						43	3943	359.399	1417110		38	3694	149.528	552357		37	3872	479.785	1857728				Background 2	38	2918	491.515	1434242		38	9738	203.516	1981842		43	4828	831.027	4012198		43	4862	221.927	1079007
	Background 3						44	4881	343.811	1678143		39	3214	146.231	469985		38	2930	426.499	1249641				Background 3	39	2446	520.783	1273834		39	6834	184.758	1262633		44	4820	957.721	4616213		44	7605	190.445	1448334
	Background 4						45	5062	318.741	1613465		40	3161	143.896	454856		39	2602	420.86	1095078				Background 4	40	1879	599.591	1126631		40	6212	185.248	1150758		45	4030	725.621	2924254		45	7573	219.831	1664778
	Nucleus						46	434659	648.545	281895890	2.08183e+08	41	201682	7582.69	1529292806	1.49528e+09	40	131599	5578.6	734138048	6.66743e+08			Nucleus	41	201914	1326.43	267825599	2.1108e+08	41	229980	823.073	189290287	1.49384e+08	46	156150	6897.73	1077080621	9.65179e+08	46	214677	6564.3	1409203818	1.34544e+09
	Background 1						47	5892	166.414	980511		42	3564	173.251	617466		41	4433	414.828	1838934				Background 1	42	3396	316.99	1076498		42	5669	169.983	963636		47	3946	719.417	2838821		47	5674	355.085	2014750
	Background 2						48	4862	167.673	815226		43	2411	168.042	405150		42	6621	394.76	2613704				Background 2	43	2327	254.479	592172		43	5512	167.319	922263		48	4923	643.714	3169004		48	5662	314.078	1778311
	Background 3						49	5304	164.539	872713		44	3227	149.119	481206		43	3712	582.787	2163307				Background 3	44	3060	300.665	920035		44	10993	165.739	1821965		49	3323	862.454	2865934		49	6666	238.706	1591215
	Background 4						50	7250	179.722	1302982		45	2753	184.089	506797		44	3045	656.119	1997881				Background 4	45	2556	252.015	644150		45	6806	191.046	1300260		50	3753	640.919	2405370		50	6104	280.271	1710775
	Nucleus						51	171889	1995.65	343030658	3.08479e+08	46	377307	2425.21	915049289	8.54326e+08	45	101321	3228.61	327125912	2.81037e+08			Nucleus	46	94255	3335.6	314396584	2.53267e+08	46	147935	1252.48	185285133	1.507e+08	51	121344	8198.84	994879808	9.11703e+08	56	177374	6524.87	1157342383	1.0721e+09
	Background 1						52	4788	222.171	1063753		47	5204	169.102	880007		46	4005	384.983	1541856				Background 1	47	1892	457.257	865130		47	5403	259.821	1403813		52	3597	975.084	3507376		57	7639	544.68	4160808
	Background 2						53	7263	185.125	1344560		48	6653	140.699	936068		47	2351	415.775	977486				Background 2	48	2092	711.641	1488754		48	6802	270.54	1840211		53	3801	526.1	1999708		58	4769	622.277	2967638
	Background 3						54	8254	186.013	1535348		49	5054	188.959	955000		48	3486	530.151	1848105				Background 3	49	2192	954.415	2092077		49	5434	211.324	1148337		54	3186	569.434	1814216		59	5337	366.434	1955659
	Background 4						55	8539	210.748	1799579		50	4515	144.993	654643		49	2512	488.621	1227416				Background 4	50	2154	470.904	1014328		50	4895	193.448	946929		55	2917	671.25	1958036		60	6524	388.896	2537156
	Nucleus						61	244344	714.345	174545927	1.33566e+08	51	145671	6111.75	890304782	8.6518e+08	50	150468	3208.88	482833334	4.2486e+08			Nucleus	51	208331	3172.66	660962910	5.74173e+08	51	219298	1326.6	290920297	2.51634e+08	61	167866	8919.13	1497218953	1.35932e+09	61	194853	8984.83	1750720286	1.65408e+09
	Background 1						62	12812	160.703	2058922		52	1930	193.806	374045		51	2798	373.974	1046379				Background 1	52	2599	396.845	1031400		52	3177	195.199	620148		62	7390	826.771	6109837		62	4893	591.783	2895595
	Background 2						63	10620	167.144	1775065		53	1922	176.717	339650		52	3225	400.264	1290850				Background 2	53	2164	419.661	908147		53	5088	180.876	920297		63	6171	668.64	4126176		63	7139	516.611	3688084
	Background 3						64	9046	176.648	1597959		54	1744	164.585	287037		53	2599	320.025	831745				Background 3	54	3191	424.616	1354951		54	6074	169.944	1032237		64	4300	803.083	3453259		64	5791	354.27	2051577
	Background 4						65	6827	166.358	1135724		55	2349	154.788	363598		54	2464	446.884	1101122				Background 4	55	3720	425.256	1581953		55	6869	170.564	1171603		65	5610	987.523	5540005		65	4211	521.191	2194735
	Nucleus						66	209687	1456.99	305511813	2.46725e+08						55	214882	6231.38	1339011699	1.24625e+09			Nucleus	56	169213	1128.01	190873083	1.18622e+08	56	198895	1851.88	368328858	3.14298e+08	66	126586	11306	1431185270	1.31119e+09	66	191893	6273.5	1203841043	1.12887e+09
	Background 1						67	5863	336.263	1971512							56	4426	396.689	1755745				Background 1	57	1773	461.474	818194		57	6444	243.553	1569457		67	4248	840.364	3569865		67	8048	432.799	3483166
	Background 2						68	7560	299.218	2262087							57	6295	437.312	2752878				Background 2	58	2380	404.148	961873		58	6084	348.59	2120820		68	3565	996.37	3552059		68	8446	560.798	4736499
	Background 3						69	4949	251.914	1246724							58	4026	365.007	1469520				Background 3	59	1629	394.557	642734		59	4794	231.447	1109558		69	4330	988.885	4281870		69	10561	233.987	2471136
	Background 4						70	7987	234.018	1869103							59	4830	527.774	2549149				Background 4	60	2408	447.751	1078184		60	5219	263.03	1372756		70	4639	966.031	4481416		70	6200	335.086	2077533
	Nucleus						71	204682	6050.89	1238508690	1.12927e+09						60	183828	7249.31	1332625556	1.21171e+09			Nucleus	26	86293	14075.1	1214584842	1.14609e+09	61	139431	3770.63	525742397	4.11107e+08	71	148878	8853.24	1318051910	1.20253e+09	71	180339	9484.53	1710430123	1.58897e+09
	Background 1						72	6036	400.34	2416453							61	1735	640.346	1111000				Background 1	27	1851	939.516	1739044		62	4480	613.446	2748237		72	4290	701.265	3008428		72	2571	531.159	1365610
	Background 2						73	4812	460.758	2217168							62	2327	511.686	1190694				Background 2	28	1530	1408.51	2155017		63	3281	735.897	2414479		73	5321	853.537	4541670		73	4312	864.232	3726567
	Background 3						74	7006	521.988	3657046							63	14417	647.232	9331146				Background 3	29	2725	502.202	1368501		64	4014	632.459	2538689		74	4782	800.212	3826612		74	4045	699.709	2830322
	Background 4						75	7832	751.663	5887022							64	4571	831.735	3801859				Background 4	30	4219	324.591	1369448		65	4016	1306.85	5248324		75	5992	748.863	4487186		75	5270	598.859	3155988
	Nucleus						76	288524	6003.19	1732064718	1.62009e+09						65	148097	8356.66	1237596732	1.11287e+09			Nucleus	56	126233	7675.61	968915312	8.50946e+08	66	259600	1287.58	334255805	2.67238e+08	76	155780	9379.73	1461173747	1.31525e+09	76	190189	3576.74	680256871	6.18063e+08
	Background 1						77	6893	372.237	2565831							66	1978	1011.06	1999871				Background 1	57	5995	1096.44	6573174		67	6269	252.963	1585825		77	6099	743.121	4532297		77	6266	243.876	1528129
	Background 2						78	12835	424.299	5445879							67	1388	881.647	1223726				Background 2	58	4189	873.446	3658867		68	5849	251.689	1472127		78	4073	865.818	3526475		78	5361	389.119	2086069
	Background 3						79	6222	458.31	2851603							68	1415	880.2	1245483				Background 3	59	3497	846.563	2960432		69	5584	268.972	1501940		79	4408	1072.54	4727744		79	6078	444.318	2700562
	Background 4						80	7104	297.5	2113443							69	5166	595.887	3078350				Background 4	60	3327	921.679	3066427		70	5892	259.009	1526082		80	3897	1065.55	4152433		80	6696	230.722	1544914
	Nucleus						81	127018	8602.12	1092623556	9.73656e+08						70	187320	2887.72	540926732	4.71619e+08			Nucleus						71	121765	1508.22	183648489	1.5383e+08	81	195852	7985.8	1564034734	1.39669e+09	81	213928	6416.99	1372774588	1.30714e+09
	Background 1						82	1871	812.253	1519726							71	1362	342.994	467158				Background 1						72	7711	229.071	1766365		82	4588	864.612	3966838		82	8644	325.521	2813807
	Background 2						83	1840	943.99	1736941							72	2441	386.077	942415				Background 2						73	5266	255.746	1346760		83	4486	818.967	3673888		83	7821	298.51	2334647
	Background 3						84	1475	1016.05	1498680							73	2336	324.1	757097				Background 3						74	9118	258.599	2357908		84	7580	962.499	7295745		84	5446	311.708	1697560
	Background 4						85	1590	974.179	1548944							74	2645	426.806	1128901				Background 4						75	5778	236.12	1364300		85	4775	771.687	3684805		85	8835	291.474	2575172
	Nucleus																75	187440	7989.24	1497502919	1.347e+09			Nucleus						76	278135	1492.34	415070970	3.38165e+08	86	192939	8530.07	1645783047	1.46375e+09	86	244507	4023.89	983868104	8.85214e+08
	Background 1																76	4510	1201.35	5418079				Background 1						77	6036	223.668	1350059		87	3914	1101.59	4311609		87	10808	267.85	2894925
	Background 2																77	3954	626.328	2476502				Background 2						78	4970	281.264	1397880		88	3219	977.317	3145982		88	6155	591.552	3641004
	Background 3																78	3624	547.035	1982455				Background 3						79	6160	327.611	2018082		89	5820	762.113	4435496		89	5797	264.634	1534084
	Background 4																79	2408	837.091	2015716				Background 4						80	8949	273.476	2447334		90	4024	932.98	3754311		90	5934	489.895	2907038
	Nucleus																80	203245	7489.72	1522248888	1.40035e+09			Nucleus						81	213584	1450.61	309826735	2.57455e+08	91	138502	12920.4	1789498765	1.60415e+09	91	210840	4684.1	987594942	9.10874e+08
	Background 1																81	4688	635.599	2979688				Background 1						82	7044	244.201	1720154		92	3207	1335.64	4283412		92	6241	319.014	1990967
	Background 2																82	2529	675.543	1708448				Background 2						83	6506	263.435	1713906		93	3268	1385.29	4527134		93	3435	317.618	1091017
	Background 3																83	4435	682.134	3025265				Background 3						84	4958	233.515	1157768		94	3023	1315.8	3977673		94	2730	461.511	1259925
	Background 4																84	9195	405.874	3732007				Background 4						85	9381	239.66	2248251		95	4034	1316.3	5309951		95	3555	357.378	1270480
	Nucleus																85	254275	6222.98	1582348442	1.4648e+09			Nucleus						21	147579	6629.19	978330031	9.10188e+08						96	206074	3486.3	718434870	6.48379e+08
	Background 1																86	2159	441.35	952874				Background 1						22	4799	611.433	2934266							97	3402	390.121	1327191
	Background 2																87	3194	486.68	1554456				Background 2						23	3869	316.308	1223796							98	1862	396.561	738397
	Background 3																88	3452	555.562	1917799				Background 3						24	5052	492.207	2486630							99	3178	293.334	932216
	Background 4																89	3888	365.59	1421415				Background 4						25	5460	426.972	2331265							100	4411	279.81	1234240
	Nucleus																90	215365	2349.53	506007069	4.5736e+08			Nucleus						51	281973	4610.65	1300078670	1.23372e+09						101	204101	8247.12	1683246436	1.54989e+09
	Background 1																91	3248	271.658	882346				Background 1						52	6883	237.922	1637614							102	3266	769.654	2513689
	Background 2																92	4180	195.747	818222				Background 2						53	8454	254.749	2153644							103	1830	640.773	1172615
	Background 3																93	5884	219.534	1291737				Background 3						54	4766	234.675	1118459							104	2607	536.157	1397760
	Background 4																94	4843	216.592	1048954				Background 4						55	5097	214.055	1091038							105	2011	666.889	1341113
	Nucleus																95	190241	4983.46	948058605	8.767e+08			Nucleus						150	249060	7034.52	1752018378	1.59475e+09						106	221967	6357.64	1411186970	1.31387e+09
	Background 1																96	8087	408.421	3302902				Background 1						151	5600	613.516	3435691							107	5327	287.968	1534008
	Background 2																97	5981	335.879	2008894				Background 2						152	6537	544.442	3559016							108	4356	457.601	1993308
	Background 3																98	5074	392.261	1990331				Background 3						153	5285	714.595	3776636							109	5008	513.6	2572111
	Background 4																99	5390	363.826	1961023				Background 4						154	4202	653.312	2745218							110	4943	494.626	2444938
	Nucleus																100	138628	8195.74	1136158598	1.04887e+09			Nucleus						2	193288	10560.1	2041144240	1.83187e+09						111	196149	10169.1	1994649884	1.87882e+09
	Background 1																101	3642	507.341	1847736				Background 1						161	5081	1373.65	6979535							112	11124	563.511	6268493
	Background 2																102	3806	437.869	1666528				Background 2						162	4666	832.639	3885092							113	4292	745.969	3201697
	Background 3																103	5309	615.744	3268986				Background 3						163	5119	1216.66	6228095							114	3617	555.95	2010870
	Background 4																104	3362	957.695	3219771				Background 4						164	3273	907.945	2971705							115	3952	496.716	1963022
	Nucleus																105	226487	3438.27	778722634	7.12287e+08			Nucleus																116	216000	4867.42	1051362983	977310947
	Background 1																106	5350	250.222	1338686				Background 1																117	4258	407.756	1736223
	Background 2																107	5361	301.295	1615243				Background 2																118	4500	341.302	1535861
	Background 3																108	3970	262.772	1043205				Background 3																119	4479	236.205	1057964
	Background 4																109	3972	359.042	1426116				Background 4																120	4451	386.071	1718403
	Nucleus																110	242309	7823.21	1895633324	1.7591e+09			Nucleus																121	199282	10342.8	2061131414	1.95719e+09
	Background 1																111	9775	734.123	7176057				Background 1																122	4242	512.156	2172564
	Background 2																112	3884	574.751	2232334				Background 2																123	4132	508.757	2102183
	Background 3																113	5047	405.031	2044189				Background 3																124	3119	535.063	1668860
	Background 4																114	6244	539.974	3371599				Background 4																125	2345	530.272	1243487
	Nucleus																115	258656	8293.39	2145135737	1.97929e+09			Nucleus																126	188212	9251.16	1741180011	1.5608e+09
	Background 1																116	8122	937.692	7615938				Background 1																127	4570	856.735	3915281
	Background 2																117	8994	563.29	5066227				Background 2																128	4788	938.204	4492123
	Background 3																118	9936	422.499	4197952				Background 3																129	4199	1080.26	4536030
	Background 4																119	9167	641.308	5878871				Background 4
	Nucleus																120	179539	8474.01	1521414522	1.40606e+09			Nucleus																130	173026	8533.85	1476577297	1.35051e+09
	Background 1																121	3539	452.095	1599965				Background 1																131	5666	553.621	3136819
	Background 2																122	3076	828.491	2548438				Background 2																132	5394	709.327	3826109
	Background 3																123	5783	570.272	3297882				Background 3																133	4357	894.526	3897450
	Background 4																124	6120	719.108	4400943				Background 4																134	4678	756.909	3540822
	Nucleus																125	145033	6710.65	973265801	8.95701e+08			Nucleus																135	209462	12020.6	2517848753	2.27059e+09
	Background 1																126	5592	468.404	2619317				Background 1																136	3169	1100.82	3488489
	Background 2																127	3993	477.065	1904921				Background 2																137	4097	1259.38	5159696
	Background 3																128	3374	565.336	1907443				Background 3																138	2839	1162.01	3298931
	Background 4																129	3195	628.427	2007823				Background 4																139	3899	1199.66	4677470
	Nucleus																130	291742	4793.96	1398599189	1.29515e+09			Nucleus																140	205659	13340.3	2743544509	2.506e+09
	Background 1																131	8518	337.243	2872634				Background 1																141	9054	922.568	8352935
	Background 2																132	5786	366.406	2120026				Background 2																142	4961	1328.22	6589324
	Background 3																133	5985	467.913	2800461				Background 3																143	5195	1621.73	8424905
	Background 4																134	7592	246.799	1873701				Background 4																144	6127	747.56	4580300
	Nucleus																135	141392	9151.74	1293982906	1.17215e+09			Nucleus																145	289231	6161.08	1781976295	1.62373e+09
	Background 1																136	3222	1094.4	3526174				Background 1																146	6521	473.698	3088986
	Background 2																137	4716	961.855	4536108				Background 2																147	6780	547.336	3710940
	Background 3																138	3261	807.34	2632737				Background 3																148	4159	566.374	2355549
	Background 4																139	2680	583.193	1562957				Background 4																149	5277	601.064	3171816
	Nucleus																140	99288	11296.4	1121594305	9.93366e+08			Nucleus																155	116064	17065.8	1980726446	1.8251e+09
	Background 1																141	1315	1299.98	1709470				Background 1																156	2450	1323.36	3242231
	Background 2																142	1259	1970.35	2480676				Background 2																157	1763	1476.95	2603860
	Background 3																143	894	868.614	776541				Background 3																158	1928	1582.36	3050780
	Background 4																144	941	1026.98	966389				Background 4																159	1866	980.924	1830405
	Nucleus																145	156899	8663.26	1359257598	1.22135e+09			Nucleus																165	149228	9126.27	1361895533	1.24684e+09
	Background 1																146	2366	1165.35	2757214				Background 1																166	6140	663.189	4071981
	Background 2																147	3097	722.514	2237627				Background 2																167	6527	771.517	5035689
	Background 3																148	2188	890.483	1948376				Background 3																168	4485	822.103	3687131
	Background 4																149	1398	737.486	1031006				Background 4																169	4243	827.268	3510100
	Nucleus																150	216272	3600.66	778722848	6.876e+08			Nucleus																170	179516	6035.14	1083403924	9.60297e+08
	Background 1																151	3717	417.494	1551824				Background 1																171	3539	628.887	2225632
	Background 2																152	3270	337.582	1103894				Background 2																172	3680	671.759	2472072
	Background 3																153	4000	554.597	2218388				Background 3																173	4344	701.742	3048368
	Background 4																154	5131	375.665	1927538				Background 4																174	2478	740.702	1835460
	Nucleus																31	284620	4363.64	1241978488	1.15363e+09			Nucleus																175	206197	7089.26	1461784606	1.31817e+09
	Background 1																32	6652	363.453	2417692				Background 1																176	2160	503.282	1087090
	Background 2																33	8494	262.1	2226274				Background 2																177	2242	572.853	1284337
	Background 3																34	10809	341.754	3694019				Background 3																178	3455	808.522	2793445
	Background 4																35	14473	274.356	3970756				Background 4																179	3734	901.221	3365160
	Nucleus																56	218305	6150.24	1342627693	1.25252e+09			Nucleus																180	170166	10850.8	1846435461	1.64499e+09
	Background 1																57	3379	386.101	1304635				Background 1																181	5623	1341.96	7545836
	Background 2																58	6811	278.657	1897936				Background 2																182	2754	1456.34	4010748
	Background 3																59	9923	347.953	3452737				Background 3																183	2971	1108	3291875
	Background 4																60	5422	638.357	3461169				Background 4																184	5204	829.073	4314494
																								Nucleus																185	217196	10715.4	2327335496	2.08634e+09
																								Background 1																186	5771	970.244	5599277
																								Background 2																187	5164	1136.99	5871411
																								Background 3																188	4604	1178.01	5423555
																								Background 4																189	4176	1152.98	4814836
TOTAL number of nuclei						6					15					11					33		TOTAL number of nuclei						14					21					17					34
Mean (x10ˆ9)						0.742184					0.650366					1.05022					0.997451		Mean (x10ˆ9)						0.408995					0.462925					1.34395					1.31674
s.d. (x10ˆ9)						0.343127					0.46528					0.273747					0.407371		s.d. (x10ˆ9)						0.282729					0.492709					0.303134					0.498601

## Sheet: Fig. 3b & Sup.Fig. 5c (MEIOB)
MEIOB focus number per nucleus for each stage.
	Leptonema								Early Zygonema
Mice	Control	Sws1∆1(A)	Sws1∆1(G)	Swsap1∆131	Swsap1(+1)	Sws1∆1(A) Swsap1(+1)	Dmc1		Control	Sws1∆1(A)	Sws1∆1(G)	Swsap1∆131	Swsap1(+1)	Sws1∆1(A) Swsap1(+1)	Dmc1
#1095 (wt/wt)	151	170	210	226	285	238	235		221	320	283	318	342	295	442
#1385 (wt/wt)	66	283	307	209	237	328	385		303	333	337	416	314	330	491
	103	202	296		239	226	435		290	290	352	317	359	357	335
#1416 (∆1a/∆1a)	98	319	269	222	249	235	266		299	279	351	317	310	314	494
#1386 (∆1a/∆1a)	95		173		268		285		164	311	344	238	293	292	508
#2655 (∆1a/∆1a)	104	218	273	160			392		194	364	298	262	218	316	402
		235	178	167			392			371	280	276	323	336	508
#1061 (∆1G/∆1G)	146	213	219	251					275	297		278	322	291	471
	227	293	240	245			331		187			269	372	305	503
#1093 (∆131/∆131)	203	210	397	287			268		247	292		353	314	272	446
#795(∆131/∆131)	120	146					252		286	293		224	300		462
#1096 (∆131/∆131)	140	227					227		215	280			286		462
		203					372		178	301		291	340		470
#2659 (+1/+1)		120					390		213	306		293	296		469
							362		202	276			320
#2657(∆131/∆131)/(+1/+1)		295							192	278		314	294		376
		304					243					295	330		478
#7687 Dmc1-/-		297					378			287		312	335		419
#D279 Dmc1-/-		239								285		231	351		392
#D283 Dmc1-/-										247		286	243		417
#B6 Dmc1-/-										303		253	355		390
										391		385	310		383
										285		325	330		408
										320			325		374
										321			357		394
													346		403
															395
															459
															521
															409
															419
															442
															372
															449
															519
															546
															361
															356
															401
															395
															429
															372
															392
															443
															579
															569
															504
															406
															450
															496
															347
TOTAL number of nuclei	11	17	10	8	5	4	16		15	23	7	21	26	10	50
Mean	132.091	233.765	256.2	220.875	255.6	256.75	325.812		231.067	305.652	320.714	297.762	318.654	310.8	438.56
s.d.	48.3083	58.0221	67.7033	42.4918	20.5134	47.7729	69.9535		47.9218	33.5283	32.4022	47.7796	34.582	25.1873	58.5143
P value (Mann-Whitney, one tailed)	≥0.0001								≥0.0001
	≥0.0001								≥0.0001
	0.0006								0.0002
	0.0002								≥0.0001
	0.0015								≥0.0001
	≥0.0001								≥0.0001
			≥0.0001							≥0.0001
				≥0.0001							0.0001
						≥0.0001						≥0.0001
													≥0.0001
														≥0.0001

## Sheet: Sup.Fig.5e (SexBody)
Sex body formation analysis based of γH2AX signal.
	Control
Mouse number	#540 (wt/wt)		#553 (wt/wt)		#2654 Sws1(wt/∆1A) Swsap1(wt/wt)		3 mice combined
	No. of cells with sex body	No. of cells without sex body or with imature sex body	No. of cells with sex body	No. of cells without sex body or with imature sex body	No. of cells with sex body	No. of cells without sex body or with imature sex body	Total no. of cells with sex body	total no. of cells without sex body or with imature sex body	Total no. of cells in each substage	% cells at each substage without sex body or with imature sex body
Early Pachynema	4	8	16	10	7	10	27	28	55	50.9091
Early Pachynema-like	0	0	0	0	0	0	0	0	0	0
	Sws1∆1(A)
Mouse number	#559		#2655		2 mice combined
	No. of cells with sex body	No. of cells without sex body or with imature sex body	No. of cells with sex body	No. of cells without sex body or with imature sex body	Total no. of cells with sex body	total no. of cells without sex body or with imature sex body	Total no. of cells in each substage	% cells at each substage without sex body or with imature sex body
Early Pachynema	5	12	0	3	5	15	20	75
Early Pachynema-like	0	20	1	35	1	55	56	98.2143
	Swsap1(+1)
Mouse number	#541		#2659		2 mice combined
	No. of cells with sex body	No. of cells without sex body or with imature sex body	No. of cells with sex body	No. of cells without sex body or with imature sex body	Total no. of cells with sex body	total no. of cells without sex body or with imature sex body	Total no. of cells in each substage	% cells at each substage without sex body or with imature sex body
Early Pachynema	0	1	4	5	4	6	10	60
Early Pachynema-like	1	13	2	19	3	32	35	91.4286

## Sheet: Fig.3c (MSH4)
MSH4 focus number per nucleus for each stage.
	Early Zygonema				Late Zygonema				Early Pachynema				Mid Pachynema
Mice	Control	Sws1∆1(A)	Swsap1∆131		Control	Sws1∆1(A)	Swsap1∆131		Control	Sws1∆1(A)	Swsap1∆131		Control	Sws1∆1(A)	Swsap1∆131
#1093 (wt/wt)	82	36	25		158	66	60		89	54	38		17	8	11
#2654 Sws1(wt/∆1a) Swsap1 (wt/wt)	80	31	31		125	28	38		99	55	18		24	13	18
	31		31		125	40	60		82	42	27		16	21	14
#559 (∆1a/∆1a)	57	16	21		210	23	38		141	19	38		7	14	21
# 560 (∆1a/∆1a)	61				197	43	29		118	39	61		11	22	21
#2655 (∆1a/∆1a)	25	22	24		105	55	28		116	30	57		17	6	17
		15	28		149	28	21		139	25	58		4	2
#1096 (∆131/∆131)	72	25	32		183	46	48		103	25	24		23		17
#1095(∆131/∆131)	62	12	35		113	36	62		145	21			27	4	20
#782 (∆131/∆131)	54	18			154	40	43		130	37	30		25	7	21
	81	11	36		115	33	39		120	52	28
	46	25	41			37	49		93	33	22		31		15
	48	14	36		98	61	58		140	23	42		31
		9	26		97	29	37		97	43	34		20
		22	40		105	62	50				20		25
		7	35		97	56			83	46	51		28
			26		84		38		86	45	56		23
			19		96	40	38		98	44	63		39
			26		124	44	73		142	38	46		30
			26		104	39	28		91	24	51		27
			29		135	39	35		113	30	23		22
			33		174	43	35		94	32	34		27
			24		128	73	62		82		31		31
			25		91	27	34		116	65	31		29
			29		113	43	19		127	28	50		23
			5		158	50	43		125	39	27		21
			28		119	46	57		114	26	42
			10		124	31	53		137	59	38
			25		114	34	38		145	75	45
							32		104	40	53
						39	32		92	47	21
						52	44		85	39
						45	44		119	60	39
						40	47		124	48	69
						38	51		104	34	48
						46	38		95	30	36
						29	61		114	47	43
						22	51		125	47	40
						28	41			44	51
						36				44	44
						38	59			52	50
						72	42			70	33
						25	21			21	45
						28	52			53	36
						27	45			44	30
						41	26			27	51
					Control	48	36		Control	40	40
						24	33			63	40
						49	45			73	46
						14	52			37	43
						29	32			27	61
						17	39			60	52
							39			36	39
							21			60	22
							26			48	65
							21			52	53
							40			45	68
										44	53
										38	50
										27
										13
TOTAL number of nuclei	12	14	27		28	50	55		37	59	57		25	9	10
Mean	58.25	18.7857	27.6296		128.393	39.58	41.5091		111.541	41.678	42.2105		23.12	10.7778	17.5
s.d.	18.801	8.45967	7.97664		32.9526	13.2065	12.405		20.0411	14.0608	12.9308		7.93368	7.18988	3.40751
P value (Mann-Whitney, one tailed)	≥0.0001				≥0.0001				≥0.0001				0.0002
	≥0.0001				≥0.0001				≥0.0001				0.0038
		0.0009												0.0247

## Sheet: Fig.3f,g (MLH1, spermatocytes)
		MLH1 foci no.					Bivalents with the indicated no. of MLH1 foci														No. of bivalents per spermatocyte without an MLH1 focus
		Mid/Late Pachynema					Mid/Late Pachynema														Mid/Late Pachynema
Mice		Control	Sws1∆1(A)	Swsap1∆131			Control				Sws1∆1(A)				Swsap1∆131						Control	Sws1∆1(A)	Swsap1∆131
#783 (wt/wt)		20	25	19		MLH1 foci per bivalent	0	1	2	3	0	1	2	3	0	1	2	3			2	0	6
#3862 (wt/wt)		22	15	14			2	14	3	0	0	13	6	0	6	12	1	0			2	5	8
#2654 Sws1(wt/∆1a) Swsap1 (wt/wt)		27	22	11			2	12	5	0	5	13	1	0	8	11	0	0			0	0	2
#1062 (wt/wt)		21	23	21			0	12	6	1	0	15	4	0	2	13	4	0			2	1	0
		24	18	20			2	13	4	0	1	13	5	0	0	18	1	0			0	2	0
#4014 (∆1a/∆1a)		25	18	22			0	14	5	0	2	16	1	0	0	15	4	0			0	3	4
#2655 (∆1a/∆1a)		26	9	16			0	14	4	1	3	14	2	0	4	15	0	0			1	10	2
#1061 (∆1g/∆1g)		20	10	25			1	10	8	0	10	9	0	0	2	11	4	2			1	9	3
		26		19			1	15	3	0	9	10	0	0	3	13	3	0			0		1
#782 (∆131/∆131)		20	16	23			0	12	7	0					1	13	5	0			1	3	5
#795 (∆131/∆131)		23	20	21			1	15	3	0	3	16	0	0	5	9	6	0			0	2	5
#3863 (∆131/∆131)		24	17	19			0	15	4	0	2	16	1	0	5	11	4	0			0	4	5
			12	15			0	13	6	0	4	13	2	0	5	13	1	0				8	2
		22	21	19							8	10	1	0	2	14	3	0			1	0	0
		25		23			1	15	3	0	0	17	2	0	0	15	4	0			0		1
		19		21			0	13	6	0					1	15	3	0			1		2
		23		22			1	17	1	0					2	12	5	0			0		3
		28	Sws1∆1(G)	19			0	15	4	0					3	13	3	0			0	Sws1∆1(G)	0
		21	21	20			0	12	7	0	Sws1∆1(G)				0	18	1	0			0	1	3
		22	17	17			0	17	2	0	1	15	3	0	3	15	1	0			0	3	4
		22	24	18			0	16	3	0	3	15	1	0	4	12	3	0			1	1	1
		22	21	20			1	14	4	0	1	16	2	0	1	16	2	0			0	3	1
		26	21	19			0	16	3	0	3	12	4	0	1	17	1	0			0	1
		26	24				0	12	7	0	1	14	4	0							0	0	4
		19	19	21			0	12	7	0	0	15	3	1	4	11	5	0			2	2	13
		18	21	6			2	15	2	0	2	13	4	0	13	6	0	0			1	3	1
		23	20	20			1	18	0	0	3	13	3	0	1	16	2	0			0	2	7
		28	9	12			0	16	2	1	2	14	3	0	7	12	0	0			0	10	12
		22	18	9			0	11	7	1	10	9	0	0	12	6	1	0			0	2	13
		28	10	7			0	16	3	0	2	16	1	0	13	5	1	0			0	10	1
		19	19	22			0	10	9	0	10	8	1	0	1	14	4	0			0	2	1
		27	16	20			0	18	1	0	2	15	2	0	1	16	2	0			0	4	2
		26		20			0	12	7	0	4	14	1	0	2	12	5	0			0		6
				14			0	12	7	0					6	13	0	0					0
		29		23											0	15	4	0			0		1
		27		22			0	9	10	0					1	14	4	0			0		0
		27		26			0	12	7	0					0	12	7	0			0		3
		24		23			0	10	9	0					3	12	4	0			0		9
		26		12			0	14	5	0					9	10	0	0			0		2
		21		22			0	12	7	0					2	12	5	0			0		1
		25		24			0	17	2	0					1	12	6	0			0		1
		26		22			0	13	6	0					1	15	3	0			0
		24					0	13	6	0											0		7
		25		12			0	14	5	0					7	12	0	0			0		3
		24		17			0	13	6	0					3	15	1	0			0		2
		19		20			0	14	5	0					2	14	3	0			3		5
		22		14			3	13	3	0					5	13	1	0			0		0
		27		22			0	17	2	0					0	15	4	0			1		1
		20		18			1	9	9	0					1	18	0	0			2		5
		25		14			2	14	3	0					5	14	0	0			2		1
		23		19			2	9	8	0					1	18	0	0			0		2
		20		19			0	15	4	0					2	15	2	0			1		5
		26		17			1	16	2	0					5	11	3	0			0
		26					0	11	8	0											0
		28					0	12	7	0											0
		21					0	9	10	0											0
		22					0	17	2	0											0
		21					0	16	3	0											1
		26					1	15	3	0											0
		24					0	11	8	0											0
		22					0	15	4	0											0
							0	14	4	0
		21																			1
		18					1	15	3	0											3
		21					3	14	2	0											4
		24					4	12	3	0											1
		23					1	12	6	0											2
		19					2	15	2	0											2
		27					2	11	6	0											0
		17					0	12	6	1											5
		26					5	11	3	0											0
		25					0	12	7	0											0
		25					0	13	6	0											0
		20					0	13	6	0											1
		26					1	11	7	0											4
		22					4	13	2	0											1
		21					1	14	4	0											2
		26					2	14	3	0											0
		28					0	12	7	0											0
		20					0	11	7	1											3
		20					3	12	4	0											2
		21					2	14	3	0											2
		23					2	14	3	0											1
		24					1	16	2	0											1
		24					1	12	6	0											1
		23					1	15	3	0											0
		29					0	15	4	0											0
		26					0	10	8	1											0
		23					0	12	7	0											0
		20					0	14	5	0											1
		26					1	16	2	0											0
		23					0	12	7	0											1
		24					1	13	5	0											0
		27					0	14	5	0											0
		23					0	11	8	0											2
		25					2	13	4	0											0
		25					0	12	7	0											0
		27					0	14	5	0											0
							0	12	6	1
TOTAL number of nuclei		95	27	51		TOTAL number of bivalents in each category	65	1266	465	8	91	364	57	1	166	659	126	2		TOTAL number of nuclei	95	27	50
						Total number of bivalents analyzed	1804				513				953
Mean		23.5368	18	18.4314		% bivalents in each category	3.6031	70.1774	25.7761	0.443459	17.7388	70.9552	11.1111	0.194932	17.4187	69.1501	13.2214	0.209864		Mean	0.684211	3.37037	3.32
s.d.		2.86509	4.64923	4.48667																s.d.	1.06455	3.21233	3.29774
						TOTAL number of nuclei	95				27				50
P value (Mann-Whitney, one tailed)		≥0.0001				Number of nuclei with bivalents without an MLH1 focus	37				23				43					P value (Mann-Whitney, one tailed)	≥0.0001
		≥0.0001																			≥0.0001
						% Nuclei with bivalents without an MLH1 focus	38.9474				85.1852				86

[truncated: 12 more sheets: Sup.Fig.5g (SYCP1 oocytes), Fig.3i&Sup.Fig.5h (MLH1oocytes), Fig 4a & Sup.Fig 6a,d,e, Fig.4d, Fig.4e & SupFig.6c (MLH1), Fig. 4f (SYCP1&H1t),  Sup.Fig 7a, Fig.5a,b (SYCP1&H1t), Sup.Fig.7b (SYCP1), Fig. 5e (RAD51), Fig. 5g (DMC1), Fig. 5h (MEIOB)]
